# Supplementary material for: Yap1 promotes sprouting and proliferation of lymphatic progenitors downstream of Vegfc in the zebrafish trunk
Source: eLife. 2019 Apr 30;8:e42881. doi: 10.7554/eLife.42881 (PMC6516831; doi:10.7554/eLife.42881)
Supplement: Figure 1—source data 1. [file elife-42881-fig1-data1.xlsx]

## Sheet: Sheet1
Figure 1 - Source Data 1.	Figure 1F - Source Data							Figure 1G- Source Data			Figure 1H- Source Data				Figure 1I- Source Data
		Nuclear EGFP/mCherry Ratios						Individual PL No	Nuclear EGFP/mCherry Ratio		Individual PL No	Nuc/Cyto EGFP	Nuc EGFP/mCherry		Cell Track 1	Rel Nucl Intensity		Cell Track 2	Rel Nucl Intensity
	PL No	Embryo 1	Embryo 2	Embryo 3	Embryo 4	Embryo 5		1	0.9		1	2.34	0.7		time in hrs:min:sec	EGFP-Yap	H2B-mCherry	time in hrs	EGFP-Yap	H2B-mCherry
	1	0.9	0.97	0.36	0.63	0.52		2	0.87		2	1.62	0.64		0:00:00	0.599357	0.759762	0:00:00	0.937045	0.904882
	2	0.87	1.2	0.22	0.85	0.52		3	0.78		3	1.71	0.58		0:37:57	0.605696	0.756703	0:37:57	0.950783	0.893669
	3	0.78	0.73	1.19	0.12	0.98		4	0.4		4	1.2	0.33		1:15:55	0.65562	0.770181	1:15:55	0.865118	0.795044
	4	0.4	0.87	0.74	0.08	0.46		5	0.4		5	1.23	0.35		1:53:53	0.641059	0.862991	1:53:53	0.853184	0.798588
	5	0.4	0.87	0.73	0.84	0.48		6	0.48		6	1.6	0.43		2:31:50	0.679718	0.941674	2:31:50	0.88356	0.831509
	6	0.48	0.68	0.48	0.71	1.03		7	0.79		7	1.48	0.54		3:09:48	0.66671	0.948252	3:09:48	0.88671	0.852855
	7	0.79	0.52	0.41	0.86	0.62		8	0.68		8	1.28	0.53		3: 47:46	0.685363	0.890638	3: 47:46	0.858038	0.839471
	8	0.68	0.46	0.59	0.95	0.66		9	0.97		9	2.11	0.83		4:25:44	0.610826	0.880126	4:25:44	0.74592	0.877789
	9			0.63	0.64	0.64		10	1.2		10	2.5	1.09		5:03:41	0.612103	0.858334	5:03:41	0.812344	0.825184
	10			0.76		0.76		11	0.73		11	1.58	0.59		5:41:39	0.553682	0.899185	5:41:39	0.812685	0.867634
	11			0.7				12	0.87		12	1.3	0.77		6:19:37	0.634534	0.88303	6:19:37	0.762681	0.86806
	12			0.39				13	0.87		13	2.21	0.74		06:57:34	0.532549	0.812758	06:57:34	0.879926	0.937939
								14	0.68		14	1.64	0.6		7:35:32	0.808656	0.953613	7:35:32	0.855104	0.91273
								15	0.52		15	1.44	0.4		8:13:30	0.923521	0.96388	8:13:30	0.905818	0.893476
								16	0.46		16	0.97	0.35		08:51:28	0.86622	0.880214	08:51:28	0.722248	0.878928
								17	0.36		17	0.95	0.29		9:29:25	0.920315	0.838852	9:29:25	0.852011	0.915473
								18	0.22		18	0.75	0.14		10:07:23	0.806594	0.874349	10:07:23	0.739939	0.826856
								19	1.19		19	1.08	0.99		10:45:21	0.862782	0.818966	10:45:21	0.655621	0.827058
								20	0.74		20	1.16	0.7		11:23:18	0.944609	0.824924	11:23:18	0.745971	0.855447
								21	0.73		21	1.02	0.58		12:01:16	0.963248	0.84176	12:01:16	0.6937	0.881894
								22	0.48		22	1.04	0.41		12:39:14	0.92584	0.829028	12:39:14	0.698113	0.84497
								23	0.41		23	1.03	0.28		13:17:12	1	0.826527	13:17:12	0.543841	0.837268
								24	0.59		24	1.81	0.58		13:55:09	0.866148	0.87029	13:55:09	0.598391	0.86725
								25	0.63		25	1.85	0.64		14:33:07	0.822822	0.908293	14:33:07	0.573524	0.858091
								26	0.76		26	1.63	0.62		15:11:05	0.787739	0.935879	15:11:05	0.585118	0.90853
								27	0.7		27	1.91	0.69		15:49:03	0.643154	0.960893	15:49:03	0.535006	0.900255
								28	0.39		28	0.79	0.35		16:27:00	0.633846	0.892826	16:27:00	0.581075	0.914082
								29	0.63		29	2.68	0.68		17:04:58	0.695047	0.94407	17:04:58	0.600445	0.906056
								30	0.85		30	3.09	0.82		17:42:56	0.716472	0.946822	17:42:56	1.00002	0.95705
								31	0.12		31	0.72	0.07		18:20:53	0.649537	1.00002	18:20:53	0.650624	1.00003
								32	0.08		32	1.21	0.06		18:58:51	0.506431	0.986896	18:58:51	0.647251	0.855421
								33	0.84		33	1.93	0.73		19:36:49	0.491795	0.944473	19:36:49	0.461062	0.818905
								34	0.71		34	3.37	0.67		20:14:47	0.459954	0.888907	20:14:47	0.620529	0.799565
								35	0.86		35	1.21	0.71		20:52:44	0.494453	0.90327	20:52:44	0.395934	0.793601
								36	0.95		36	2.21	0.92		21:30:42	0.504421	0.918561	21:30:42	0.653993	0.812898
								37	0.64		37	2.69	0.8		22:08:40	0.505373	0.944321	22:08:40	0.389351	0.775688
								38	0.52		38	2.14	0.53		22:46:37	0.486949	0.887632	22:46:37	0.588269	0.80691
								39	0.52		39	1.42	0.48		23:24:35	0.467595	0.872045	23:24:35	0.3842	0.770521
								40	0.98		40	3.2	0.98		24:02:33	0.360962	0.975249	24:02:33	0.500661	0.822006
								41	0.46		41	2.09	0.41		24:40:31	0.589627	0.97909	24:40:31	0.374169	0.753689
								42	0.48		42	2.9	0.37
								43	1.03		43	2.57	1.02
								44	0.62		44	3.16	0.39
								45	0.66		45	3.37	0.74
								46	0.64		46	1.99	0.35
								47	0.76		47	1.82	0.75
