# Supplementary material for: Yap1 promotes sprouting and proliferation of lymphatic progenitors downstream of Vegfc in the zebrafish trunk
Source: eLife. 2019 Apr 30;8:e42881. doi: 10.7554/eLife.42881 (PMC6516831; doi:10.7554/eLife.42881)
Supplement: Figure 1—figure supplement 1—source data 1. [file elife-42881-fig1-figsupp1-data1.xlsx]

## Sheet: Sheet1
Figure S1 - Source Data	Figure S1A - Source Data							Figure S1C- Source Data			Figure S1D- Source Data			Figure S1E- Source Data					Figure S1F- Source Data								Figure S1F'- Source Data								Figure S1F"- Source Data								Figure S1G- Source Data
		Nuclear EGFP/mCherry						PL No	Nuclear/ Cytoplasmic EGFP		PL No	Nuclear EGFP/mCherry			Nuclear EGFP/mCherry					Nuc EGFP/mCherry								Nuc EGFP								Nuc mCherry							Cell Track 3	Rel Nucl Intensity		Cell Track 4	Rel Nucl Intensity		Cell Track 5
	PL No	Embryo 1	Embryo 2	Embryo 3	Embryo 4	Embryo 5		1	2.34		1	0.7		Individual PL No	Automated Analysis (3D)	Manual Analysis (2D)			Time in min	PL No 1	PL No 2	PL No 3	PL No 4	PL No 5	PL No 6		Time in min	PL No 1	PL No 2	PL No 3	PL No 4	PL No 5	PL No 6		Time in min	PL No 1	PL No 2	PL No 3	PL No 4	PL No 5	PL No 6		time in hrs:min:sec	EGFP-Yap	H2B-mCherry	time in hrs:min:sec	EGFP-Yap	H2B-mCherry	time in hrs:min:sec
	1	0.7	0.83	0.29	0.68	0.53		2	1.62		2	0.64		1	0.97	0.7			0	0.639583	0.499118	0.500978	0.582547	0.720982	0.617068		0	307	283	256	247	323	282		0	480	567	511	424	448	457		0:00:00	0.158516	0.887698	0:00:00	0.676133	0.856696	0:00:00
	2	0.64	1.09	0.14	0.82	0.48		3	1.71		3	0.58		2	1.27	0.64			1	0.63522	0.496466	0.505814	0.591981	0.713333	0.609649		1	303	281	261	251	321	278		1	477	566	516	424	450	456		0:37:57	0.155403	0.887584	0:37:57	0.606169	0.803871	0:37:57
	3	0.58	0.59	0.99	0.07	0.98		4	1.2		4	0.33		3	0.73	0.58			2	0.64346	0.499106	0.496109	0.587822	0.702461	0.606987		2	305	279	255	251	314	278		2	474	559	514	427	447	458		1:15:55	0.190547	0.832107	1:15:55	0.646401	0.894458	1:15:55
	4	0.33	0.77	0.7	0.06	0.41		5	1.23		5	0.35		4	0.87	0.33			3	0.647799	0.502693	0.506876	0.576389	0.727477	0.597826		3	309	280	258	249	323	275		3	477	557	509	432	444	460		1:53:53	0.215881	0.864372	1:53:53	0.670496	0.892603	1:53:53
	5	0.35	0.74	0.58	0.73	0.37		6	1.6		6	0.43		5	0.87	0.35			4	0.64916	0.503584	0.488142	0.582367	0.72009	na*		4	309	281	247	251	319	na*		4	476	558	506	431	443	458		2:31:50	0.248387	0.86165	2:31:50	0.668932	0.861622	2:31:50
	6	0.43	0.6	0.41	0.67	1.02		7	1.48		7	0.54		6	0.68	0.43			5	0.642857	0.498208	0.50099	0.568807	0.725843	0.606987		5	306	278	253	248	323	278		5	476	558	505	436	445	458		3:09:48	0.23648	0.855472	3:09:48	0.680917	0.841391	3:09:48
	7	0.54	0.4	0.28	0.71	0.39		8	1.28		8	0.53		7	0.52	0.54			6	0.641509	0.495575	0.501006	0.566125	0.709172	0.604348		6	306	280	249	244	317	278		6	477	565	497	431	447	460		3: 47:46	0.274667	0.815088	3: 47:46	0.644923	0.845973	3: 47:46
	8	0.53	0.35	0.58	0.92	0.74		9	2.11		9	0.83		8	0.46	0.53			7	0.64557	0.487676	0.510204	0.560185	0.717489	0.598698		7	306	277	250	242	320	276		7	474	568	490	432	446	461		4:25:44	0.286625	0.806094	4:25:44	0.592701	0.837214	4:25:44
	9			0.64	0.8	0.35		10	2.5		10	1.09		9	0.9	0.83			8	0.643606	0.494737	0.51875	0.564815	0.712695	0.595699		8	307	282	249	244	320	277		8	477	570	480	432	449	465		5:03:41	0.276428	0.81967	5:03:41	0.537634	0.936369	5:03:41
	10			0.62		0.75		11	1.58		11	0.59		10	0.87	1.09			9	0.627083	0.481283	0.51875	0.563084	0.708241	0.59188		9	301	270	249	241	318	277		9	480	561	480	428	449	468		5:41:39	0.222458	0.827066	5:41:39	0.493379	0.857616	5:41:39
	11			0.69				12	1.3		12	0.77		11	0.78	0.59			10	0.639413	0.485348	0.518595	0.572104	0.725624	0.592672		10	305	265	251	242	320	275		10	477	546	484	423	441	464		6:19:37	0.262994	0.865441	6:19:37	0.527898	0.957718	6:19:37
	12			0.35				13	2.21		13	0.74		12	0.4	0.77			11	0.643606	0.493554	0.516393	0.57109	0.703371	0.601307		11	307	268	252	241	313	276		11	477	543	488	422	445	459		06:57:34	0.23165	0.879343	06:57:34	0.584559	0.913472	06:57:34
								14	1.64		14	0.6		13	0.4	0.74			12	0.640919	0.49009	0.518443	0.56974	0.702703	0.604348		12	307	272	253	241	312	278		12	479	555	488	423	444	460		7:35:32	0.245738	0.843238	7:35:32	0.549571	0.890047	7:35:32
								15	1.44		15	0.4		14	0.48	0.6			13	0.636743	0.490975	0.505092	0.576555	0.704036	0.606127		13	305	272	248	241	314	277		13	479	554	491	418	446	457		8:13:30	0.256264	0.999993	8:13:30	0.564208	0.885813	8:13:30
								16	0.97		16	0.35		15	0.79	0.4			14	0.639831	0.484794	0.507187	0.562648	0.699317	0.600868		14	302	271	247	238	307	277		14	472	559	487	423	439	461		08:51:28	0.34468	0.836623	08:51:28	0.583271	0.849126	08:51:28
								17	0.95		17	0.29		16	0.68	0.35			15	0.63482	0.489796	0.505198	0.56338	0.69457	0.601293		15	299	264	243	240	307	279		15	471	539	481	426	442	464		9:29:25	0.275263	0.729083	9:29:25	0.570258	0.845018	9:29:25
	Figure S1B - Source Data							18	0.75		18	0.14		17	0.36	0.29			16	0.641026	0.497175	0.50823	0.567376	0.707763	0.596567		16	300	264	247	240	310	278		16	468	531	486	423	438	466		10:07:23	0.280958	0.722879	10:07:23	0.562008	0.878223	10:07:23
		Nuclear/ Cytoplasmic EGFP						19	1.08		19	0.99		18	0.22	0.14			17	0.639831	0.48972	0.507157	0.567376	0.708145	0.591398		17	302	262	248	240	313	275		17	472	535	489	423	442	465		10:45:21	0.267606	0.669142	10:45:21	0.5287	0.911714	10:45:21
	PL No	Embryo 1	Embryo 2	Embryo 3	Embryo 4	Embryo 5		20	1.16		20	0.7		19	1.19	0.99			18	0.634096	0.484112	0.514344	0.572447	0.696629	0.59695		18	305	259	251	241	310	274		18	481	535	488	421	445	459		11:23:18	0.265046	0.722862	11:23:18	0.470879	0.909804	11:23:18
	1	2.34	2.11	0.95	2.68	2.14		21	1.02		21	0.58		20	0.74	0.7			19	0.640333	0.487666	0.503067	0.574519	0.702948	0.602174		19	308	257	246	239	310	277		19	481	527	489	416	441	460		12:01:16	0.260771	0.712064	12:01:16	0.485681	0.840394	12:01:16
	2	1.62	2.5	0.75	3.09	1.42		22	1.04		22	0.41		21	0.73	0.58			20	0.632568	0.484906	0.504115	0.574519	0.69161	0.595289		20	303	257	245	239	305	278		20	479	530	486	416	441	467		12:39:14	0.239472	0.77965	12:39:14	0.434768	0.902754	12:39:14
	3	1.71	1.58	1.08	0.72	3.2		23	1.03		23	0.28		22	0.48	0.41			21	0.649049	0.494208	0.490722	0.572115	0.692135	0.589744		21	307	256	238	238	308	276		21	473	518	485	416	445	468		13:17:12	0.197928	0.803595	13:17:12	0.5484	0.915373	13:17:12
	4	1.2	1.3	1.16	1.21	2.09		24	1.81		24	0.58		23	0.41	0.28			22	0.653191	0.486692	0.495885	0.575904	0.694382	0.592275		22	307	256	241	239	309	276		22	470	526	486	415	445	466		13:55:09	0.20573	0.787697	13:55:09	0.528278	0.849873	13:55:09
	5	1.23	2.21	1.02	1.93	2.9		25	1.85		25	0.64		24	0.59	0.58			23	0.662393	0.485769	0.503132	0.571084	0.68254	0.585106		23	310	256	241	237	301	275		23	468	527	479	415	441	470		14:33:07	0.24027	0.76217	14:33:07	0.495207	0.875312	14:33:07
	6	1.6	1.64	1.04	3.37	2.57		26	1.63		26	0.62		25	0.63	0.64			24	0.660944	0.498084	0.492723	0.572464	0.68552	0.581395		24	308	260	237	237	303	275		24	466	522	481	414	442	473		15:11:05	0.263815	0.751951	15:11:05	0.426579	0.889016	15:11:05
	7	1.48	1.44	1.03	1.21	3.16		27	1.91		27	0.69		26	0.76	0.62			25	0.655172	0.487572	0.498952	0.571776	0.689342	0.578616		25	304	255	238	235	304	276		25	464	523	477	411	441	477		15:49:03	0.212114	0.744621	15:49:03	0.452391	0.845665	15:49:03
	8	1.28	0.97	1.81	2.21	3.37		28	0.79		28	0.35		27	0.7	0.69			26	0.653763	0.488462	0.502128	0.572127	0.696347	0.568465		26	304	254	236	234	305	274		26	465	520	470	409	438	482		16:27:00	0.253409	0.750199	16:27:00	0.529889	0.867077	16:27:00
	9			1.85	2.69	1.99		29	2.68		29	0.68		28	0.39	0.35			27	0.652361	0.48	0.5	0.574572	0.686364	0.573805		27	304	252	235	235	302	276		27	466	525	470	409	440	481		17:04:58	0.230071	0.718989	17:04:58	0.463545	0.926886	17:04:58
	10			1.63		1.82		30	3.09		30	0.82		29	0.63	0.68			28	0.65368	0.47318	0.487288	0.57561	0.698413	0.570833		28	302	247	230	236	308	274		28	462	522	472	410	441	480		17:42:56	0.305989	0.760853	17:42:56	0.40603	0.876046	17:42:56
	11			1.91				31	0.72		31	0.07		30	0.85	0.82			29	0.647948	0.467433	0.482759	0.569343	0.696552	0.583158		29	300	244	224	234	303	277		29	463	522	464	411	435	475		18:20:53	0.313073	0.753369	18:20:53	0.395739	0.855806	18:20:53
	12			0.79				32	1.21		32	0.06		31	0.12	0.07			30	0.641469	0.462572	0.479657	0.576355	0.691244	0.586354		30	297	241	224	234	300	275		30	463	521	467	406	434	469		18:58:51	0.268337	0.73086	18:58:51	0.408166	0.852556	18:58:51
								33	1.93		33	0.73		32	0.08	0.06			31	0.640693	0.470817	0.48394	0.573529	0.687646	0.576842		31	296	242	226	234	295	274		31	462	514	467	408	429	475		19:36:49	0.310284	0.701158	19:36:49	0.475007	0.82823	19:36:49
								34	3.37		34	0.67		33	0.84	0.73			32	0.636957	0.468992	0.487124	0.573529	0.683099	0.574423		32	293	242	227	234	291	274		32	460	516	466	408	426	477		20:14:47	0.305848	0.711677	20:14:47	0.549274	0.873955	20:14:47
								35	1.21		35	0.71		34	0.71	0.67			33	0.642702	0.460803	0.48927	0.576355	0.683841	0.580508		33	295	241	228	234	292	274		33	459	523	466	406	427	472		20:52:44	0.304337	0.715152	20:52:44	0.497365	0.883192	20:52:44
								36	2.21		36	0.92		35	0.86	0.71			34	0.642544	0.453155	0.488069	0.578164	0.679157	0.574153		34	293	237	225	233	290	271		34	456	523	461	403	427	472		21:30:42	0.342601	0.740281	21:30:42	0.56076	0.89961	21:30:42
								37	2.69		37	0.8		36	0.95	0.92			35	0.628821	0.450192	0.482759	0.572482	0.671362	0.578616		35	288	235	224	233	286	276		35	458	522	464	407	426	477		22:08:40	0.353978	0.716388	22:08:40	0.867623	0.944017	22:08:40
								38	2.14		38	0.53		37	0.64	0.8			36	0.615217	0.450867	0.485961	0.574257	0.662736	0.577406		36	283	234	225	232	281	276		36	460	519	463	404	424	478		22:46:37	0.464066	0.770505	22:46:37	0.926603	0.928138	22:46:37
								39	1.42		39	0.48		38	0.52	0.53			37	0.611842	0.446602	0.488172	0.568579	0.665888	0.568465		37	279	230	227	228	285	274		37	456	515	465	401	428	482		23:24:35	0.472126	0.804994	23:24:35	0.864866	0.889094	23:24:35
								40	3.2		40	0.98		39	0.52	0.48			38	0.600868	0.446184	0.4859	0.571429	0.660465	0.570248		38	277	228	224	228	284	276		38	461	511	461	399	430	484		24:02:33	0.692122	0.733361	24:02:33	1.00014	0.925047	24:02:33
								41	2.09		41	0.41		40	0.98	0.98			39	0.601732	0.447059	0.492375	0.557214	0.655814	0.571429		39	278	228	226	224	282	276		39	462	510	459	402	430	483		24:40:31	1.00003	0.735755	24:40:31	0.999836	1.00003	24:40:31
								42	2.9		42	0.37		41	0.46	0.41			40	0.600868	0.445312	0.49345	0.572864	0.666667	0.574689		40	277	228	226	228	284	277		40	461	512	458	398	426	482
								43	2.57		43	1.02		42	0.48	0.37			41	0.601307	0.435798	0.49453	0.56962	0.671395	0.576763		41	276	224	226	225	284	278		41	459	514	457	395	423	482
								44	3.16		44	0.39		43	1.03	1.02			42	0.600868	0.429412	0.487965	0.574684	0.669811	0.574113		42	277	219	223	227	284	275		42	461	510	457	395	424	479
								45	3.37		45	0.74		44	0.62	0.39			43	0.597403	0.431953	0.485777	0.579897	0.669031	0.573222		43	276	219	222	225	283	274		43	462	507	457	388	423	478
								46	1.99		46	0.35		45	0.66	0.74			44	0.590517	0.423828	0.486784	0.582474	0.660377	0.56875		44	274	217	221	226	280	273		44	464	512	454	388	424	480
								47	1.82		47	0.75		46	0.64	0.35			45	0.596983	0.42607	0.483444	0.589005	0.668246	0.565489		45	277	219	219	225	282	272		45	464	514	453	382	422	481
														47	0.76	0.75			46	0.59436	0.427165	0.482379	0.583979	0.672941	0.568465		46	274	217	219	226	286	274		46	461	508	454	387	425	482
																			47	0.591793	0.424658	0.475877	0.587467	0.671329	0.572327		47	274	217	217	225	288	273		47	463	511	456	383	429	477
																			48	0.59436	0.426877	0.475877	0.587013	0.668235	0.569328		48	274	216	217	226	284	271		48	461	506	456	385	425	476
																			49	0.587336	0.424361	0.482143	0.578406	0.663507	0.57173		49	269	216	216	225	280	271		49	458	509	448	389	422	474
																			50	0.582609	0.421569	0.486667	0.574742	0.670644	0.569328		50	268	215	219	223	281	271		50	460	510	450	388	419	476
																			51	0.584615	0.418146	0.481236	0.576531	0.660333	0.565762		51	266	212	218	226	278	271		51	455	507	453	392	421	479
																			52	0.588621	0.417495	0.474614	0.584615	0.655582	0.569328		52	269	210	215	228	276	271		52	457	503	453	390	421	476
																			53	0.589011	0.417166	0.475556	0.576142	0.65625	0.566038		53	268	209	214	227	273	270		53	455	501	450	394	416	477
																			54	0.582418	0.416667	0.479821	0.571066	0.654676	0.567227		54	265	210	214	225	273	270		54	455	504	446	394	417	476
																			55	0.585526	0.41517	0.488636	0.575064	0.651442	0.568134		55	267	208	215	226	271	271		55	456	501	440	393	416	477
																			56	0.579869	0.416335	0.47973	0.585678	0.639225	0.566946		56	265	209	213	229	264	271		56	457	502	444	391	413	478
																			57	0.580786	0.41517	0.486239	0.575064	0.643204	0.5625		57	266	208	212	226	265	270		57	458	501	436	393	412	480
																			58	0.579869	0.413655	0.494253	0.569975	0.634146	0.564583		58	265	206	215	224	260	271		58	457	498	435	393	410	480
																			59	0.584071	0.405622	0.483945	0.564232	0.639706	0.56341		59	264	202	211	224	261	271		59	452	498	436	397	408	481
																			60	0.579646	0.40481	0.483871	0.560302	0.642857	0.56405		60	262	202	210	223	261	273		60	452	499	434	398	406	484
																			61	0.577434	0.406439	0.488372	0.558313	0.635468	0.56405		61	261	202	210	225	258	273		61	452	497	430	403	406	484
																			62	0.567329	0.408537	0.482759	0.56391	0.639706	0.567568		62	257	201	210	225	261	273		62	453	492	435	399	408	481
																			63	0.568282	0.412731	0.481651	0.562814	0.629902	0.56875		63	258	201	210	224	257	273		63	454	487	436	398	408	480
																			64	0.564159	0.404517	0.488479	0.55611	0.626506	0.56875		64	255	197	212	223	260	273		64	452	487	434	401	415	480
																			65	0.557522	0.401674	0.487298	0.562814	0.625604	0.564583		65	252	192	211	224	259	271		65	452	478	433	398	414	480
																			66	0.556793	0.401274	0.496568	0.563591	0.612048	0.559006		66	250	189	217	226	254	270		66	449	471	437	401	415	483
																			67	0.558036	0.402105	0.487585	0.55611	0.607656	0.556701		67	250	191	216	223	254	270		67	448	475	443	401	418	485
																			68	0.552809	0.404167	0.48307	0.553885	0.606715	0.551935		68	246	194	214	221	253	271		68	445	480	443	399	417	491
																			69	0.558559	0.405405	0.48764	0.556391	0.602871	0.550813		69	248	195	217	222	252	271		69	444	481	445	399	418	492
																			70	0.547297	0.407173	0.485393	0.557252	0.597122	0.544534		70	243	193	216	219	249	269		70	444	474	445	393	417	494
																			71	0.538117	0.406316	0.486547	0.556675	0.599034	0.544534		71	240	193	217	221	248	269		71	446	475	446	397	414	494
																			72	0.534676	0.409766	0.488688	0.563452	0.602906	0.544534		72	239	193	216	222	249	269		72	447	471	442	394	413	494
																			73	0.538462	0.40812	0.482916	0.560914	0.590799	0.544715		73	238	191	212	221	244	268		73	442	468	439	394	413	492
																			74	0.530892	0.4	0.489607	0.56266	0.590799	0.538462		74	232	190	212	220	244	266		74	437	475	433	391	413	494
																			75	0.536866	0.404255	0.495349	0.559494	0.586375	0.53629		75	233	190	213	221	241	266		75	434	470	430	395	411	496
																			76	0.541475	0.401691	0.4942	0.555838	0.6	0.536145		76	235	190	213	219	243	267		76	434	473	431	394	405	498
																			77	0.535632	0.405462	0.493056	0.54386	0.586207	0.535354		77	233	193	213	217	238	265		77	435	476	432	399	406	495
																			78	0.530892	0.405063	0.495327	0.544529	0.58867	0.53252		78	232	192	212	214	239	262		78	437	474	428	393	406	492
																			79	0.524027	0.408034	0.482679	0.560102	0.590123	0.530364		79	229	193	209	219	239	262		79	437	473	433	391	405	494
																			80	0.529954	0.40592	0.48037	0.561224	0.597052	0.529532		80	230	192	208	220	243	260		80	434	473	433	392	407	491
																			81	0.521739	0.405462	0.484778	0.557252	0.590571	0.537037		81	228	193	207	219	238	261		81	437	476	427	393	403	486
																			82	0.529954	0.406316	0.48	0.565217	0.59204	0.530864		82	230	193	204	221	238	258		82	434	475	425	391	402	486
																			83	0.524138	0.404612	0.483412	0.547315	0.598504	0.530992		83	228	193	204	214	240	257		83	435	477	422	391	401	484
																			84	0.51954	0.4	0.4821	0.560606	0.589552	0.527721		84	226	190	202	222	237	257		84	435	475	419	396	402	487
																			85	0.526437	0.404211	0.480676	0.558376	0.581047	0.525773		85	229	192	199	220	233	255		85	435	475	414	394	401	485
																			86	0.525229	0.404211	0.489104	0.56599	0.586466	0.519427		86	229	192	202	223	234	254		86	436	475	413	394	399	489
																			87	0.52968	0.398323	0.484337	0.56599	0.59194	0.526971		87	232	190	201	223	235	254		87	438	477	415	394	397	482
																			88	0.529954	0.396226	0.486683	0.569975	0.589421	0.527083		88	230	189	201	224	234	253		88	434	477	413	393	397	480
																			89	0.532407	0.398734	0.489051	0.562341	0.588689	0.518595		89	230	189	201	221	229	251		89	432	474	411	393	389	484
																			90	0.531178	0.400844	0.485507	0.562341	0.580977	0.516461		90	230	190	201	221	226	251		90	433	474	414	393	389	486
																						na* = not applicable due to muscle twitch of the embryo at that time point of live imaging								na* = not applicable due to muscle twitch of the embryo at that time point of live imaging
[truncated: 5 more columns]
