# Supplementary material for: Yap1 promotes sprouting and proliferation of lymphatic progenitors downstream of Vegfc in the zebrafish trunk
Source: eLife. 2019 Apr 30;8:e42881. doi: 10.7554/eLife.42881 (PMC6516831; doi:10.7554/eLife.42881)
Supplement: Figure 2—source data 1. [file elife-42881-fig2-data1.xlsx]

## Sheet: Sheet1
Figure 2 - Source Data	Figure 2D- Source Data				Figure 2E- Source Data				Figure 2H- Source Data				Figure 2I- Source Data
		% of TD formed across 6 somites				No of LECs across 6 somites				Graft Sizes				EC graft contribution (1=yes; 0=no)
	Embryo No	Sibling	MZyap1-/-		Embryo No	Sibling	MZyap1-/-		Embryo No	Sibling	MZyap1-/-			Arterial vessels		Venous vessels		Lymphatic vessels
	1	100	100		1	45	2		1	L	S		Embryo No	Sibling	MZyap1-/-	Sibling	MZyap1-/-	Sibling	MZyap1-/-
	2	100	50		2	51	0		2	S	M		1	1	1	1	1	1	0
	3	100	17		3	32	0		3	M	M		2	1	1	0	0	0	0
	4	100	25		4	35	0		4	M	M		3	1	1	1	1	1	0
	5	100	0		5	37	49		5	M	M		4	1	1	1	1	0	0
	6	100	83		6	33	4		6	M	L		5	1	1	1	1	0	0
	7	100	42		7	30	0		7	L	M		6	1	1	1	1	1	0
	8	100	42		8	30	3		8	M	S		7	1	1	1	1	1	0
	9	100	67		9	37	2		9	M	M		8	1	1	1	0	0	0
	10	100	0		10	37	11		10	S	M		9	1	1	1	0	1	0
	11	100	50		11	37	8		11	M	M		10	1	1	0	1	0	0
	12	100	25		12		30		12	M	M		11	1	1	1	1	1	0
	13	100	100		13		0		13	S	L		12	1	1	1	1	1	0
	14	100	100		14		5		14	M	M		13	1	1	1	1	0	1
	15	100	42						15	M	M		14	1	1	1	0	1	0
	16	100	17						16	M	M		15	1	1	1	1	0	0
	17	100	50						17	M	S		16	1	1	1	0	0	0
	18	100	100						18	L	M		17	1	1	1	0	0	0
	19	100	17						19	S	L		18	1	1	1	1	1	0
	20	100	25						20	M	M		19	1	1	1	1	0	1
	21	100	25						21	S	M		20	1	1	1	1	0	0
	22	100	100						22	S	S		21	1	1	1	1	0	0
	23	100							23	S	M		22	0	1	1	0	1	0
									24		S		23	1	1	1	1	0	0
													24		1		0		0
