# Supplementary material for: Yap1 promotes sprouting and proliferation of lymphatic progenitors downstream of Vegfc in the zebrafish trunk
Source: eLife. 2019 Apr 30;8:e42881. doi: 10.7554/eLife.42881 (PMC6516831; doi:10.7554/eLife.42881)
Supplement: Figure 2—figure supplement 1—source data 1. [file elife-42881-fig2-figsupp1-data1.xlsx]

## Sheet: Sheet1
Figure S2 - Source Data	Figure S2C - Source Data			Figure S2D- Source Data
	% of TD formed across 6 somites				Facial lymphatic vessels (present=1, partially formed=0.5, absent=0)
	Sibling	Zyap1-/-			LFL		MFL		OFL		LL
	100	100		Embryo No	Sibling	MZyap1-/-	Sibling	MZyap1-/-	Sibling	MZyap1-/-	Sibling	MZyap1-/-
	100	100		1	1	1	1	1	1	1	0.5	0.5
	100	100		2	1	1	1	1	1	1	0.5	0.5
	100	25		3	1	1	1	1	1	1	1	0.5
	100	100		4	1	1	1	1	1	1	1	0.5
	100	50		5	1	1	1	1	1	1	0.5	1
	100	100		6	1	1	1	1	1	1	0.5	1
	100	100		7	1		1		1		1
	100	100		8	1		1		1		0.5
	100	100		9	1		1		1		1
	100	0		10	1		1		1		1
	100	33
	100	100
	100
	100
	100
	100
	67
