# Supplementary material for: Yap1 promotes sprouting and proliferation of lymphatic progenitors downstream of Vegfc in the zebrafish trunk
Source: eLife. 2019 Apr 30;8:e42881. doi: 10.7554/eLife.42881 (PMC6516831; doi:10.7554/eLife.42881)
Supplement: Figure 2—figure supplement 2—source data 1. [file elife-42881-fig2-figsupp2-data1.xlsx]

## Sheet: Sheet1
Figure S3 - Source Data	Figure S3D- Source Data						Figure S3E- Source Data						Figure S3F- Source Data
		Nuclei per sprout at 24 hpf		Nuclei per sprout at 32 hpf				Sprout length in µm at 24 hpf		Sprout length in µm at 32 hpf				Nuclei per sprout at 24 hpf								Nuclei per sprout at 32 hpf
	Sprout No	Sibling	MZyap1-/-	Sibling	MZyap1-/-		Sprout No	Sibling	MZyap1-/-	Sibling	MZyap1-/-		Sprout No	S1	M1	S2	M2	S3	M3	S4	M4	Sprout No	S1	M1	S2	M2	S3	M3	S4	M4
	1	2	4	3	3		1	56.643	69.416	96.554	67.988		1	2	4	3	2	3	1	2	1	1	3	3	3	2	2	3	2	5
	2	2	2	3	3		2	39.162	38.71	60.45	49.771		2	2	2	3	1	2	2	2	1	2	3	3	3	3	3	3	3	1
	3	4	2	4	2		3	59.119	55.486	120.094	62.981		3	4	2	4	2	1	2	3	1	3	4	2	3	1	3	2	3	4
	4	3	3	4	3		4	47.919	55.561	114.013	105.304		4	3	3	3	2	4	2	2	2	4	4	3	3	3	2	4	3	2
	5	2	3	4	2		5	51.528	78.389	104.229	61.385		5	2	3	3	2	6	1	3	4	5	4	2	4	2	3	2	1	2
	6	2	2	3	2		6	48.397	31.277	112.733	48.297		6	2	2	2	3	1	2	3	1	6	3	2	3	3	2	4	3	2
	7	2	3	3	3		7	50.18	64.41	111.938	112.132		7	2	3	3	2	3	1	3	3	7	3	3	4	3	3	3	3	3
	8	3	4	3	3		8	52.551	89.056	106.488	93.276		8	3	4	2	2	3	2	3	2	8	3	3	2	5	2	4	3	2
	9	2	2	3	1		9	27.466	35.112	66.992	49.7		9	2	2	1	2	2	2	2	3	9	3	1	3	3	3	3	3	3
	10	4	3	3	3		10	49.296	61.242	73.797	69.931		10	4	3	3	3	5	3	3	1	10	3	3	3	3	3	3	3	5
	11	3	1	3	4		11	61.912	37.063	107.336	85.357		11	3	1	3	0	3	0	3	3	11	3	4	3	4	3	4	3	3
	12	2	2	3	2		12	64.947	41.823	91.719	57.57		12	2	2	2	2	2	3	2	1
	13	3	3	3	3		13	66.983	97.053	84.202	52.344		13	3	3	2	4	3	3	3	2
	14	3	3	3	1		14	69.073	53.046	115.331	54.438		14	3	3	3	2	3	4	4	1
	15	3	2	3	3		15	49.163	38.449	100.923	72.65
	16	3	1	4	2		16	39.922	26.318	114.063	66.931
	17	4	2	3	3		17	79.16	55.126	83.523	95.47
	18	3	2	4	3		18	44.303	36.838	77.845	90.18
	19	3	2	2	5		19	67.728	38.204	72.855	75.562
	20	2	3	3	3		20	37.728	51.981	57.56	102.252
	21	3	2	3	3		21	65.796	40.547	62.766	44.594
	22	2	2	3	4		22	41.529	52.544	125.638	97.363
	23	1	2	2	3		23	19.29	40.37	70.812	110.41
	24	3	3	3	3		24	60.562	41.263	71.348	73.767
	25	3	0	3	2		25	51.841	0	60.153	82.96
	26	2	2	2	4		26	45.627	44.892	85.69	57.547
	27	2	4	3	2		27	50.897	55.334	73.802	103.703
	28	3	2	2	4		28	76.152	57.598	106.282	45.784
	29	3	1	3	3		29	49.343	34.094	92.171	71.231
	30	2	2	2	4		30	44.77	37.688	53.128	75.787
	31	1	2	3	3		31	47.542	39.038	95.797	51.424
	32	4	2	3	3		32	68.32	45.346	70.127	88.485
	33	6	1	3	4		33	61.573	31.18	94.463	96.463
	34	1	2	2	5		34	50.978	32.777	71.199	92.147
	35	3	1	3	1		35	57.226	44.694	67.922	55.458
	36	3	2	3	4		36	45.78	41.237	78.29	79.174
	37	2	2	3	2		37	33.008	48.192	72.598	79.66
	38	5	3	1	2		38	47.453	49.803	56.741	102.786
	39	3	0	3	2		39	56.548	0	90.763	44.281
	40	2	3	3	3		40	42.561	38.587	88.918	62.668
	41	3	3	3	2		41	70.983	47.743	55.774	75.056
	42	3	4	3	3		42	48.376	61.921	89.861	65
	43	2	1	3	5		43	31.282	24.006	83.524	92.079
	44	2	1	3	3		44	43.257	32.525	74.553	59.864
	45	3	1				45	46.414	25.968
	46	2	2				46	31.224	40.169
	47	3	4				47	68.936	66.803
	48	3	1				48	45.657	32.026
	49	3	3				49	61.399	55.658
	50	3	2				50	45.609	46.857
	51	2	3				51	29.283	54.754
	52	3	1				52	35.614	39.103
	53	3	3				53	59.018	13.297
	54	2	1				54	43.117	45.486
	55	3	2				55	62.731	47.042
	56	4	1				56	48.333	42.17
