# Supplementary material for: Yap1 promotes sprouting and proliferation of lymphatic progenitors downstream of Vegfc in the zebrafish trunk
Source: eLife. 2019 Apr 30;8:e42881. doi: 10.7554/eLife.42881 (PMC6516831; doi:10.7554/eLife.42881)
Supplement: Figure 3—source data 1. [file elife-42881-fig3-data1.xlsx]

## Sheet: Sheet1
Figure 3 - Source Data.	Figure 3B- Source Data				Figure 3C- Source Data				Figure 3D- Source Data				Figure 3E- Source Data				Figure 3G- Source Data
		Total PCV derived ECs				No of VECs in vISVs				No of PLs				No of PLs				Prox1+ cells
	Embryo No	Sibling	MZyap1-/-		Embryo No	Sibling	MZyap1-/-		Embryo No	Sibling	MZyap1-/-		Embryo No	Sibling	MZyap1-/-		Embryo No	Sibling	MZyap1-/-
	1	20	10		1	11	7		1	0	0		1	5	4		1	12	5
	2	21	20		2	14	13		2	4	3		2	3	3		2	1	5
	3	19	13		3	12	7		3	4	1		3	6	5		3	7	7
	4	11	8		4	8	8		4	1	0		4	4	4		4	2	1
	5	30	26		5	17	20		5	7	0		5	5	3		5	4	1
	6	21	17		6	13	15		6	4	0		6	4	3		6	6	2
	7	22	11		7	13	11		7	6	0		7	4	2		7	6	0
	8	24	23		8	16	23		8	4	0		8	5	4		8	2	7
	9	29	8		9	23	7		9	4	0		9	4	2		9	4	0
	10	17	18		10	13	15		10	0	0		10	5	5		10	3	3
	11	19	15		11	16	8		11	2	0		11	4	5		11	2	5
	12	24	15		12	14	12		12	2	1		12	4	2		12	2	7
	13	23	14		13	12	9		13	5	0		13	5	1		13	5	4
	14	19	13		14	11	11		14	3	0		14	5			14	1	1
																	15	2	2
																	16	0	3
																	17	0
																	18	3
																	19	4
