# Supplementary material for: Yap1 promotes sprouting and proliferation of lymphatic progenitors downstream of Vegfc in the zebrafish trunk
Source: eLife. 2019 Apr 30;8:e42881. doi: 10.7554/eLife.42881 (PMC6516831; doi:10.7554/eLife.42881)
Supplement: Figure 4—source data 1. [file elife-42881-fig4-data1.xlsx]

## Sheet: Sheet1
Figure 4 - Source Data.	Figure 4C- Source Data								Figure 4F- Source Data
		vegfc-wildtype			vegfc-OE					No of PLs per somite responding to graft
	Embryo No	uninjected	p53 MO	p53 + yap1 MOs	uninjected	p53 MO	p53 + yap1 MOs		Embryo No	Sibling	MZyap1-/-
	1	963	800	283	369	324	251		1	15	8
	2	955	937	353	251	254	263		2	19	12
	3	874	949	296	395	271	187		3	23	8
	4	997	985	309	320	351	172		4	24	10
	5	972	902	324	354	376	162		5	23	5
	6	913	1049	277	363	370	176		6	15	5
	7	813	642	194	326	349	194		7	18	9
	8	505	845	269	291	371	230		8	24	2
	9	634	816	102	356	359	248		9	20	10
	10	635	944	262	381	323	163		10	26	8
	11	674	674	253	362	336	210		11	24	8
	12	836	646	160	354	376	233		12	30	11
	13	792	602	189	378	378	308		13	25	2
	14	572	589	238	318	351	157		14	28	1
	15	753	564	288	311	293	208		15	23	7
	16	909	586	185	349	372	222		16	31	3
	17	897	879	210	382	320	229		17	30	8
	18	904	881	274	300	360	201		18	16	3
	19								19		3
									20		9
									21		6
									22		2
