# Supplementary material for: Yap1 promotes sprouting and proliferation of lymphatic progenitors downstream of Vegfc in the zebrafish trunk
Source: eLife. 2019 Apr 30;8:e42881. doi: 10.7554/eLife.42881 (PMC6516831; doi:10.7554/eLife.42881)
Supplement: Figure 5—source data 1. [file elife-42881-fig5-data1.xlsx]

## Sheet: Sheet1
Figure 5 - Source Data.	Figure 5D- Source Data																				Figure 5F- Source Data					Figure 5G- Source Data					Figure 5H- Source Data						Figure 5I- Source Data				Figure 5J- Source Data
		EGFP Ratio PL/DA																				EGFP Ratio PL/DA					EGFP Ratio PL/DA					Nuc EGFP/mCherry						Nuc EGFP/mCherry			No of PLs
		Control						TP Control						TP vegfc-OE							PL No	Control	TP Control	TP vegfc-OE		PL No	Control	TP Control	TP vegfc-OE		PL No	1 hr DMSO	1 hr SL327	13 hrs DMSO	13 hrs SL327		PL No	12 hrs DMSO	12 hrs SL327		12 hrs DMSO	12 hrs SL327
	No of PLs	Control Embryo 1	Control Embryo 2	Control Embryo 3	Control Embryo 4	Control Embryo 5	Control Embryo 6	TP Control 1	TP Control 2	TP Control 3	TP Control 4	TP Control 5	TP Control 6	TP vegfc-OE 1	TP vegfc-OE 2	TP vegfc-OE 3	TP vegfc-OE 4	TP vegfc-OE 5	TP vegfc-OE 6		1	2.92837	2.04298	0.741082		1	4	6	103		1	0.43	0.56	0.31	0.48		1	0.67	0.170735		8	7
	1	2.92837	1.40248	1.61353	1.35585	1.30751	0.937748	2.04298	3.111	1.05289	2.1032	1.09523	1.46019	0.741082	4.49843	3.46865	2.46424	1.22965	3.4315		2	1.65527	1.78392	2.5431		2	5	8	92		2	0.27	0.34	0.62	0.34		2	0.58	0.279521		10	4
	2	1.65527	1.34034	0.64312	1.43474	1.91078	0.539606	1.78392	0.998009	1.11723	2.62836	2.92508	1.56359	2.5431	2.88979	1.76319	1.55101	4.39664	2.59455		3	2.9073	0.893896	2.88555		3	5	8	45		3	0.43	0.24	0.37	0.41		3	0.45	0.272327		12	4
	3	2.9073	1.94406	1.26087	1.57392	2.26708	1.99314	0.893896	1.65256	1.0595	0.997515	2.407	1.14172	2.88555	2.435	3.79779	4.23932	1.55489	3.40545		4	1.40248	0.958213	4.19144		4	5	6	109		4	0.21	0.23	0.52	0.27		4	0.22	0.496578		6	5
	4		1.46718	0.940134	1.39514	0.693643	1.81489	0.958213		2.01014	1.43347	2.65066	3.26763	4.19144	1.9919	3.13951	1.01994	2.95927	2.03695		5	1.34034	2.77489	4.84542		5	5	4	8		5	0.31	0.25	0.4	0.23		5	0.47	0.382525		7	2
	5		3.39798		0.826648		1.73387	2.77489		2.2067	1.22724	1.33706	3.09693	4.84542	2.35897	1.82572	5.05377	2.34572	4.27289		6	1.94406	2.89906	2.69144		6	6	10	49		6	0.26	0.24	0.32	0.15		6	0.64	0.508403
	6		2.14864					2.89906		2.65712	2.43781	3.04569	2.24272	2.69144	2.62438	2.65845	3.15339	2.53511	3.35058		7	1.46718	3.111	1.89685		7		16	38		7	0.4	0.4	0.31	0.09		7	0.37	0.215741
	7										2.10042	2.77645	2.4873	1.89685	6.38776	3.03823	3.09074	3.15656	3.73746		8	3.39798	0.998009	3.50773		8		7	49		8	0.31	0.22	0.35	0.17		8	0.3	0.485577
	8										1.92603	0.859188		3.50773	6.70265	3.13951	3.44576	2.19353	1.8169		9	2.14864	1.65256	3.59691		9		7	24		9	0.33	0.17	0.33	0.23		9	0.623	0.407004
	9										1.53001			3.59691	2.68871	1.2953	4.07226	1.78909	2.22042		10	1.61353	1.05289	4.04281		10		7	13		10	0.34	0.13	0.27	0.17		10	0.485	0.38076
	10										1.45369			4.04281	5.21817	2.55718	3.21604	2.6718	2.03252		11	0.64312	1.11723	3.478		11		7	24		11	0.23	0.2	0.26	0.18		11	0.107	0.300181
	11													3.478	2.18219	2.32374	3.69636	2.30147	2.13949		12	1.26087	1.0595	2.66974		12		10	21		12	0.5	0.14	0.46	0.38		12	0.314	0.384948
	12													2.66974	2.57985	3.5446	1.78929	2.87472	2.86171		13	0.940134	2.01014	3.12128		13		11	13		13	0.32	0.16	0.5	0.27		13	0.231	0.392246
	13													3.12128	3.46109	3.77247	1.22585	1.41481	1.33302		14	1.35585	2.2067	3.56718		14		14	63		14	0.38	0.1	0.45	0.21		14	0.694	0.134078
	14													3.56718	5.89294	3.72183	1.97578	6.36949	2.15224		15	1.43474	2.65712	4.3698		15		8	24		15	0.39	0.08	0.39	0.32		15	0.389	0.357581
	15													4.3698	4.05803	2.23766	3.94696	3.07201	2.4255		16	1.57392	2.1032	2.97265		16		6	33		16	0.31	0.44	0.26	0.29		16	0.699	0.312604
	16													2.97265	3.45299	4.20289	4.19756	2.95927	1.32748		17	1.39514	2.62836	2.04875							17	0.29	0.34	0.43			17	0.574	0.408654
	17													2.04875	8.14215	3.01291	2.86102	2.05176	3.47917		18	0.826648	0.997515	3.62663							18	0.33	0.25	0.42			18	0.821	0.294327
	18													3.62663	3.40576	4.00034	2.3807	2.73493	4.15982		19	1.30751	1.43347	2.283							19	0.25	0.25	0.44			19	0.47	0.324808
	19													2.283	3.32299	2.09182	2.02068	3.18474	3.15436		20	1.91078	1.22724	3.44828							20	0.38	0.21	0.35			20	0.4	0.22
	20													3.44828	3.04543	1.50924	1.90331	2.81836	3.19982		21	2.26708	2.43781	2.61147							21		0.1				21	0.41	0.841727
	21													2.61147	2.08097		4.26021	3.52295	4.08721		22	0.693643	2.10042	4.90487							22		0.23				22	0.48	0.646865
	22													4.90487	3.55151		2.15099	4.62211	2.58069		23	0.937748	1.92603	3.3591							23		0.26				23	0.55
	23													3.3591	2.03824		2.48512	4.14299	2.25367		24	0.539606	1.53001	3.68609													24	0.64
	24													3.68609	5.21817		1.66503	3.49476	5.18522		25	1.99314	1.45369	4.72652													25	0.41
	25													4.72652	6.20783		2.29717	4.65029	2.82624		26	1.81489	1.09523	2.19174													26	0.32
	26													2.19174	2.62528			4.53756	2.29413		27	1.73387	2.92508	3.50773													27	0.34
	27													3.50773	2.98875			3.57931	2.89829		28		2.407	4.22117													28	0.5
	28													4.22117	2.26181			3.6075	2.52028		29		2.65066	4.39952													29	0.52
	29													4.39952	3.1417			2.95927			30		1.33706	2.34096													30	0.64
	30													2.34096	1.88664			3.18474			31		3.04569	1.36564													31	0.837696
	31													1.36564	3.78363			2.62023			32		2.77645	1.98246													32	0.594714
	32													1.98246	5.62303			3.15656			33		0.859188	2.50892													33	0.450408
	33													2.50892	3.73909			4.17117			34		1.46019	2.13466													34	0.553097
	34													2.13466	6.07287			3.74842			35		1.56359	2.06124													35	0.330382
	35													2.06124	4.30634			2.81836			36		1.14172	3.74554													36	0.466923
	36													3.74554	4.26586			2.20903			37		3.26763	1.89447													37	0.402965
	37													1.89447	3.80747			2.26991			38		3.09693	1.47295													38	0.446597
	38													1.47295	2.75079			2.33332			39		2.24272	2.07669													39	0.222167
	39													2.07669	4.06028			4.76302			40		2.4873	2.28627													40	0.254679
	40													2.28627	3.45119			4.08662			41			2.26248													41	0.656442
	41													2.26248	2.417			4.81939			42			3.03211													42	0.492093
	42													3.03211				3.7766			43			1.79578													43	0.358113
	43													1.79578				3.29748			44			1.93995
	44													1.93995				2.48044			45			1.60226
	45													1.60226				3.15656			46			1.239
	46													1.239				2.33924			47			2.88377
	47													2.88377				2.93109			48			1.12336
	48													1.12336				3.29748			49			2.59869
	49													2.59869				5.12941			50			3.95363
	50													3.95363				5.10123			51			1.16023
	51													1.16023				2.95927			52			2.10167
	52													2.10167							53			4.10226
	53													4.10226							54			2.59542
	54													2.59542							55			1.89298
	55													1.89298							56			2.89774
	56													2.89774							57			4.13199
	57													4.13199							58			3.06183
	58													3.06183							59			1.3154
	59													1.3154							60			4.07253
	60													4.07253							61			5.52913
	61													5.52913							62			3.32937
	62													3.32937							63			3.29964
	63													3.29964							64			4.22117
	64													4.22117							65			2.91231
	65													2.91231							66			4.22117
	66													4.22117							67			3.89417
	67													3.89417							68			3.50773
	68													3.50773							69			4.22117
	69													4.22117							70			4.4887
	70													4.4887							71			4.60761
	71													4.60761							72			3.44828
	72													3.44828							73			3.21046
	73													3.21046							74			2.20482
	74													2.20482							75			4.16171
	75													4.16171							76			4.84542
	76													4.84542							77			5.08323
	77													5.08323							78			3.09156
	78													3.09156							79			3.53746
	79													3.53746							80			2.81005
	80													2.81005							81			2.94501
	81													2.94501							82			1.33621
	82													1.33621							83			3.06183
	83													3.06183							84			3.15101
	84													3.15101							85			3.71582
	85													3.71582							86			2.11266
	86													2.11266							87			4.49843
																					88			2.88979
																					89			2.435
																					90			1.9919
																					91			2.35897
																					92			2.62438
																					93			6.38776
																					94			6.70265
																					95			2.68871
																					96			5.21817
																					97			2.18219
																					98			2.57985
																					99			3.46109
																					100			5.89294
																					101			4.05803
																					102			3.45299
																					103			8.14215
																					104			3.40576
																					105			3.32299
																					106			3.04543
																					107			2.08097
																					108			3.55151
																					109			2.03824
																					110			5.21817
																					111			6.20783
																					112			2.62528
																					113			2.98875
																					114			2.26181
																					115			3.1417
																					116			1.88664
																					117			3.78363
																					118			5.62303
																					119			3.73909
																					120			6.07287
																					121			4.30634
																					122			4.26586
																					123			3.80747
																					124			2.75079
																					125			4.06028
																					126			3.45119
																					127			2.417
																					128			3.46865
																					129			1.76319
																					130			3.79779
																					131			3.13951
																					132			1.82572
																					133			2.65845
																					134			3.03823
																					135			3.13951
																					136			1.2953
																					137			2.55718
																					138			2.32374
																					139			3.5446
																					140			3.77247
																					141			3.72183
																					142			2.23766
																					143			4.20289
																					144			3.01291
																					145			4.00034
																					146			2.09182
																					147			1.50924
																					148			2.46424
																					149			1.55101
																					150			4.23932
																					151			1.01994
																					152			5.05377
																					153			3.15339
																					154			3.09074
																					155			3.44576
																					156			4.07226
																					157			3.21604
																					158			3.69636
																					159			1.78929
																					160			1.22585
																					161			1.97578
																					162			3.94696
																					163			4.19756
																					164			2.86102
																					165			2.3807
																					166			2.02068
																					167			1.90331
																					168			4.26021
																					169			2.15099
																					170			2.48512
																					171			1.66503
																					172			2.29717
																					173			1.22965
																					174			4.39664
																					175			1.55489
																					176			2.95927
																					177			2.34572
																					178			2.53511
																					179			3.15656
																					180			2.19353
																					181			1.78909
																					182			2.6718
																					183			2.30147
																					184			2.87472
																					185			1.41481
																					186			6.36949
																					187			3.07201
																					188			2.95927
																					189			2.05176
																					190			2.73493
																					191			3.18474
																					192			2.81836
																					193			3.52295
																					194			4.62211
																					195			4.14299
																					196			3.49476
																					197			4.65029
																					198			4.53756
																					199			3.57931
																					200			3.6075
																					201			2.95927
																					202			3.18474
																					203			2.62023
																					204			3.15656
																					205			4.17117
																					206			3.74842
																					207			2.81836
																					208			2.20903
																					209			2.26991
																					210			2.33332
																					211			4.76302
																					212			4.08662
																					213			4.81939
																					214			3.7766
																					215			3.29748
																					216			2.48044
																					217			3.15656
																					218			2.33924
																					219			2.93109
																					220			3.29748
																					221			5.12941
																					222			5.10123
																					223			2.95927
																					224			3.4315
																					225			2.59455
																					226			3.40545
																					227			2.03695
																					228			4.27289
																					229			3.35058
																					230			3.73746
																					231			1.8169
																					232			2.22042
																					233			2.03252
																					234			2.13949
																					235			2.86171
																					236			1.33302
																					237			2.15224
																					238			2.4255
																					239			1.32748
																					240			3.47917
																					241			4.15982
																					242			3.15436
																					243			3.19982
																					244			4.08721
																					245			2.58069
																					246			2.25367
																					247			5.18522
																					248			2.82624
																					249			2.29413
																					250			2.89829
																					251			2.52028
