# Supplementary material for: Yap1 promotes sprouting and proliferation of lymphatic progenitors downstream of Vegfc in the zebrafish trunk
Source: eLife. 2019 Apr 30;8:e42881. doi: 10.7554/eLife.42881 (PMC6516831; doi:10.7554/eLife.42881)
Supplement: Figure 5—figure supplement 1—source data 1. [file elife-42881-fig5-figsupp1-data1.xlsx]

## Sheet: Sheet1
Figure S4 - Source Data.	Figure S4B- Source Data				Figure S4E- Source Data
		EGFP Ratio PL&VEC/DA				EGFP Ratio PL&VEC/DA
	No of PLs	TP Control	TP vegfc-OE			TP Control							TP vegfc-OE
	1	1.55383	1.36		No of PLs	TP Control 1	TP Control 2	TP Control 3	TP Control 4	TP Control 5	TP Control 6	TP Control 7	TP vegfc-OE 1	TP vegfc-OE 2	TP vegfc-OE 3	TP vegfc-OE 4	TP vegfc-OE 5	TP vegfc-OE 6
	2	1.13549	1.51		1	1.55383	1.71163	1.92158	0.856522	1.54863	1.5366	1.25634	1.36	2.07	3.24468	4.36927	1.8897	2.18709
	3	1.39879	1.58		2	1.13549	1.76429	1.84818	0.757802	1.77598	2.63905	1.34456	1.51	1.9	3.02087	3.59313	1.48808	1.9307
	4	1.31739	3		3	1.39879	2.13563	1.65346	1.14788	1.57394	1.668	1.42488	1.58	2.25	1.58286	4.48358	2.30452	1.80685
	5	0.824072	1.81		4	1.31739	2.49647	2.06543	1.38311	2.25496			3	1.52	2.14212	3.13001	1.8892	4.41111
	6	0.769968	1.13		5	0.824072	0.746099	1.81486	0.696328	1.75366			1.81	2.36	2.75843	4.82956	2.63007	2.51919
	7	0.80774	1.54		6	0.769968	0.887182	1.62783	2.06991	1.39603			1.13	3.4	3.63218	4.41903	1.38709	2.25131
	8	1.14325	1.23		7	0.80774		0.958946	0.809633	2.32618			1.54	2.39	2.90122	4.71273	2.70141	2.39523
	9	1.71163	1.48		8	1.14325		1.37258	0.794596	1.33773			1.23		3.8652	2.65039	2.11958	2.5381
	10	1.76429	1.34		9			0.815553	1.76025	1.21561			1.48		3.16776		1.84471	1.7701
	11	2.13563	2.07		10				1.85455				1.34
	12	2.49647	1.9		11				2.2195
	13	0.746099	2.25		12				2.41473
	14	0.887182	1.52		13				2.56852
	15	1.92158	2.36		14				1.74401
	16	1.84818	3.4
	17	1.65346	2.39
	18	2.06543	3.24468
	19	1.81486	3.02087
	20	1.62783	1.58286
	21	0.958946	2.14212
	22	1.37258	2.75843
	23	0.815553	3.63218
	24	0.856522	2.90122
	25	0.757802	3.8652
	26	1.14788	3.16776
	27	1.38311	4.36927
	28	0.696328	3.59313
	29	2.06991	4.48358
	30	0.809633	3.13001
	31	0.794596	4.82956
	32	1.76025	4.41903
	33	1.85455	4.71273
	34	2.2195	2.65039
	35	2.41473	1.8897
	36	2.56852	1.48808
	37	1.74401	2.30452
	38	1.54863	1.8892
	39	1.77598	2.63007
	40	1.57394	1.38709
	41	2.25496	2.70141
	42	1.75366	2.11958
	43	1.39603	1.84471
	44	2.32618	2.18709
	45	1.33773	1.9307
	46	1.21561	1.80685
	47	1.5366	4.41111
	48	2.63905	2.51919
	49	1.668	2.25131
	50	1.25634	2.39523
	51	1.34456	2.5381
	52	1.42488	1.7701
